# Supplementary material for: Aminochrome-Induced Disruption of Autophagosome-Lysosome Fusion: Implications for Protein Aggregation in Parkinson’s Disease
Source: Antioxidants (Basel). 2026 Jun 10;15(6):739. doi: 10.3390/antiox15060739 (PMC13295424; doi:10.3390/antiox15060739)
Supplement: Supplementary file 1 [file antioxidants-15-00739-s001.zip]

Archive with 1 entries (1 files):
- antioxidants-4155452-supplementary.pdf
